# Supplementary material for: ANCA Associated Glomerulonephritis Following SARS-CoV-2 Vaccination: A Case Series and Systematic Review
Source: Vaccines (Basel). 2023 May 15;11(5):983. doi: 10.3390/vaccines11050983 (PMC10223042; doi:10.3390/vaccines11050983)
Supplement: Supplementary file 1 [file vaccines-11-00983-s001.zip]

Archive with 1 entries (1 files):
- vaccines-2328504-supplementary.pdf
